# Supplementary material for: Carbon Dots-Mediated Photodynamic Treatment Reduces Postharvest Senescence and Decay of Grapes by Regulating the Antioxidant System
Source: Foods. 2024 Aug 27;13(17):2717. doi: 10.3390/foods13172717 (PMC11394370; doi:10.3390/foods13172717)
Supplement: Supplementary file 1 [file foods-13-02717-s001.zip]

Archive with 1 entries (1 files):
- foods-3149962-supplementary.pdf
